# Supplementary material for: Z-Type Heterojunction MnO2@g-C3N4 Photocatalyst-Activated Peroxymonosulfate for the Removal of Tetracycline Hydrochloride in Water
Source: Toxics. 2024 Jan 14;12(1):70. doi: 10.3390/toxics12010070 (PMC10819820; doi:10.3390/toxics12010070)
Supplement: Supplementary file 1 [file toxics-12-00070-s001.zip]

Archive with 1 entries (1 files):
- toxics-2740052-supplementary.pdf
